# Supplementary material for: Pruning Wound Protection Products Induce Alterations in the Wood Mycobiome Profile of Grapevines
Source: J Fungi (Basel). 2023 Apr 19;9(4):488. doi: 10.3390/jof9040488 (PMC10141712; doi:10.3390/jof9040488)
Supplement: Supplementary file 1 [file jof-09-00488-s001.zip]

Archive with 1 entries (1 files):
- jof-2283514-supplementary.xlsx
