# Supplementary material for: Pruning Wound Protection Products Induce Alterations in the Wood Mycobiome Profile of Grapevines
Source: J Fungi (Basel). 2023 Apr 19;9(4):488. doi: 10.3390/jof9040488 (PMC10141712; doi:10.3390/jof9040488)
Supplement: Supplementary file 1 [file jof-09-00488-s001.zip › jof-2283514-supplementary.xlsx]

## Sheet: Folha1
	DISAFA vineyard, Turin, Italy
	2022	MONTH	MTMIN	MTMAX	MTMED	GGELO	NGP	PTOT			MTMIN	Monthly average of minimum temperatures (ºC)
		JAN	-2.4	10.4	3	27	0	2.6			MTMAX	Monthly average of maximum temperatures
		FEB	0.5	13.8	6.9	13	1	4.6			MTMED	Monthly average of daily average temperatures
		MAR	2.8	14.3	8.6	6	3	9.4			GGELO	Number of days with below 0 temperatures
		APR	7.5	19.7	13.4	0	4	22.8			NGP	Number of rainy days
		MAY	14.4	26.3	19.9	0	8	82			PTOT	Total rainfall (mm)
	Meteorological data were supplied by RAM (Rete Agrometeorologica del Piemonte), Dott. Federico Spanna.
	Almotivo vineyard, Lisbon, Portugal
	2022	MONTH	MTMIN	MTMAX	MTMED	GGELO	NGP	PTOT
		JAN	7.72222	14.8889	11	0	0	1
		FEB	9.11111	17.4444	12.8889	0	0	0.5
		MAR	10.3889	16.2222	13	0	12	51.6
		APR	11.1111	18.5	14.3889	0	1	4.1
		MAY	14.3889	25.7222	19.3333	0	0	0
	Meteorological data retrieved from wunderground.com (30/03/2023)
